# Supplementary material for: Ethanol Positively Modulates Photosynthetic Traits, Antioxidant Defense and Osmoprotectant Levels to Enhance Drought Acclimatization in Soybean
Source: Antioxidants (Basel). 2022 Mar 8;11(3):516. doi: 10.3390/antiox11030516 (PMC8944470; doi:10.3390/antiox11030516)
Supplement: Supplementary file 1 [file antioxidants-11-00516-s001.zip]

Archive with 1 entries (1 files):
- antioxidants-1606140-supplementary.pdf
